# Supplementary material for: Amine-Selective Crosslinking of Collagen via Pre-Activated L-Glutamic Acid for Maintaining Ionic Interactions and Enhancing Mechanical and Biological Performance
Source: Polymers (Basel). 2026 Jul 20;18(14):1766. doi: 10.3390/polym18141766 (PMC13418526; doi:10.3390/polym18141766)
Supplement: Supplementary file 1 [file polymers-18-01766-s001.zip]

Archive with 1 entries (1 files):
- polymers-4379543-supplementary.pdf
